# Supplementary material for: Microbial Metabolism of the Soy Isoflavones Daidzein and Genistein in Postmenopausal Women: Human Intervention Study Reveals New Metabotypes
Source: Nutrients. 2023 May 17;15(10):2352. doi: 10.3390/nu15102352 (PMC10223177; doi:10.3390/nu15102352)
Supplement: Supplementary file 1 [file nutrients-15-02352-s001.zip]

Archive with 1 entries (1 files):
- nutrients-2316337-supplementary.pdf
